# Supplementary material for: The Use of Endo-Cellulase and Endo-Xylanase for the Extraction of Apple Pectins as Factors Modifying Their Anticancer Properties and Affecting Their Synergy with the Active Form of Irinotecan
Source: Pharmaceuticals (Basel). 2022 Jun 9;15(6):732. doi: 10.3390/ph15060732 (PMC9229824; doi:10.3390/ph15060732)
Supplement: Supplementary file 1 [file pharmaceuticals-15-00732-s001.zip]

Archive with 1 entries (1 files):
- pharmaceuticals-1727562-supplementary.pdf
